# Supplementary material for: Multidisciplinary Rehabilitation after Hyaluronic Acid Injections for Elderly with Knee, Hip, Shoulder, and Temporomandibular Joint Osteoarthritis
Source: Medicina (Kaunas). 2023 Nov 20;59(11):2047. doi: 10.3390/medicina59112047 (PMC10672933; doi:10.3390/medicina59112047)
Supplement: Supplementary file 1 [file medicina-59-02047-s001.zip]

Archive with 1 entries (1 files):
- medicina-2667527-supplementary.pdf
